# Supplementary material for: Roles of programmed death‐1 and muscle innate lymphoid cell‐derived interleukin 13 in sepsis‐induced intensive care unit‐acquired weakness
Source: J Cachexia Sarcopenia Muscle. 2024 Jul 17;15(5):1999–2012. doi: 10.1002/jcsm.13548 (PMC11446709; doi:10.1002/jcsm.13548)
Supplement: Supplementary file 2 — Table S1. List of primer sequences used in RT‐qPCR. [file JCSM-15-1999-s001.xlsx]

## Sheet: Table S1
Table S1. List of primer sequences used in RT-qPCR
Gene	Forward (5' → 3')	Reverse (5' → 3')
Rplp0 (RPLP0 ribosomal protein lateral stalk subunit P0)	AGATGCAGCAGATCCGCAT	GTTCTTGCCCATCAGCACC
Actb (Actin beta)	AGCGCAAGTACTCTGTGTGG	CATCGTACTCCTGCTTGCTG
Mb (Myoglobin)	GGAAGTCCTCATCGGTCTGT	GGTCCTCTGAGCCCTTCATA
Tnni1 (Troponin I1, slow skeletal type)	TCCACAACACCAGAGAGATCAAGG	GCATGGCATCGGCTGAGACACG
Tnni2 (Troponin I2, fast skeletal type)	GATGGGAGATGAGGAGAAGC	GGGCAGTGTTCTGACAGGTA
Myh1 (Myosin heavy chain 1)	CGGAGTCAGGTGAATACTCACG	GAGCATGAGCTAAGGCACTCT
Myh2 (Myosin heavy chain 2)	ACTTTGGCACTACGGGGAAAC	CAGCAGCATTTCGATCAGCTC
Myh4 (Myosin heavy chain 4)	AAACCACCTCAGAGTTGTGGA	GTTCCGAAGGTTCCTGATTGC
Myh7 (Myosin heavy chain 7)	AATCCGGAGCTGGGAAGACT	GGGTCTGGTCCTTCTTGCTG
IL13RA1 (Interleukin 13 receptor subunit alpha 1)	CCCCCTGAAGGTGATCCTGA	TTTCTCCAGGCTGCTGTACC
IL1B (Interleukin 1 beta)	AAGGAGAACCAAGCAACGACAAAA	TGGGGAACTCTGCAGACTCAAACT
IL6 (Interleukin 6)	TGGAGTCACAGAAGGAGTGGCTAAG	TCTGACCACAGTGAGGAATGTCCAC
IL10 (Interleukin 10)	TGGCCCAGAAATCAAGGAGC	CAGCAGACTCAATACACACT
